# Supplementary material for: Analyses of emerging macrocyclic lactone resistance: Speed and signature of ivermectin and moxidectin selection and evidence of a shared genetic locus
Source: PLoS Pathog. 2025 Oct 6;21(10):e1013578. doi: 10.1371/journal.ppat.1013578 (PMC12517496; doi:10.1371/journal.ppat.1013578)
Supplement: S1 Table — (XLSX) [file ppat.1013578.s010.xlsx]

## Sheet: S1 Table
S1 Table. Sample details for ENA
	Checklist	ERC000039	ENA parasite sample checklist
	tax_id	scientific_name	sample_alias	sample_title	sample_description	dev_stage	known pathogenicity	collection date	geographic location (country and/or sea)	host common name	collector name	collecting institution	isolate	strain	Selection_anthelmintic	Generation	Sample_type
Sample_Accessions	#units
ERS24830916	6289	Haemonchus contortus	1-13981_CTL2	MHco3(ISE)_CTL1_F2	Pool of L3 of MHco3(ISE) isolate, offspring of control untreated replicate line 1, F2 generation	L3	Sheep, Goat, other small ruminants	2022-03-07	United Kingdom	Sheep	Moredun Research Institute	Moredun Research Institute	MHco3(ISE)	MHco3(ISE)	None	F2	gDNA
ERS24830928	6289	Haemonchus contortus	1-14031_CTL3	MHco3(ISE)_CTL2_F3	Pool of L3 of MHco3(ISE) isolate, offspring of control untreated replicate line 2, F3 generation	L3	Sheep, Goat, other small ruminants	2022-09-12	United Kingdom	Sheep	Moredun Research Institute	Moredun Research Institute	MHco3(ISE)	MHco3(ISE)	None	F3	gDNA
ERS24830908	6289	Haemonchus contortus	10-13796_postCTL1	MHco3(ISE)_CTL1_F1	Pool of L3 of MHco3(ISE) isolate, offspring of control untreated replicate line 1, F1 generation	L3	Sheep, Goat, other small ruminants	2021-09-13	United Kingdom	Sheep	Moredun Research Institute	Moredun Research Institute	MHco3(ISE)	MHco3(ISE)	None	F1	gDNA
ERS24830909	6289	Haemonchus contortus	11-13740_postMOX1	MHco3(ISE)_MOX1_F1	Pool of L3 of MHco3(ISE) isolate, offspring of moxidectin treated (1/100th dose) replicate line 1, F1 generation	L3	Sheep, Goat, other small ruminants	2021-09-13	United Kingdom	Sheep	Moredun Research Institute	Moredun Research Institute	MHco3(ISE)	MHco3(ISE).MOX1_F1	Moxidectin	F1	gDNA
ERS24830911	6289	Haemonchus contortus	12-13788_postIVM1	MHco3(ISE)_IVM2_F1	Pool of L3 of MHco3(ISE) isolate, offspring of ivermectin treated (1/16th dose) replicate line 2, F1 generation	L3	Sheep, Goat, other small ruminants	2021-09-13	United Kingdom	Sheep	Moredun Research Institute	Moredun Research Institute	MHco3(ISE)	MHco3(ISE).IVM2_F1	Ivermectin	F1	gDNA
ERS24830913	6289	Haemonchus contortus	13-13804_postCTL1	MHco3(ISE)_CTL3_F1	Pool of L3 of MHco3(ISE) isolate, offspring of control untreated replicate line 3, F1 generation	L3	Sheep, Goat, other small ruminants	2021-09-13	United Kingdom	Sheep	Moredun Research Institute	Moredun Research Institute	MHco3(ISE)	MHco3(ISE)	None	F1	gDNA
ERS24830912	6289	Haemonchus contortus	13-13807_postMOX1	MHco3(ISE)_MOX2_F1	Pool of L3 of MHco3(ISE) isolate, offspring of moxidectin treated (1/100th dose) replicate line 2, F1 generation	L3	Sheep, Goat, other small ruminants	2021-09-13	United Kingdom	Sheep	Moredun Research Institute	Moredun Research Institute	MHco3(ISE)	MHco3(ISE).MOX2_F1	Moxidectin	F1	gDNA
ERS24830915	6289	Haemonchus contortus	14-13723_postMOX1	MHco3(ISE)_MOX3_F1	Pool of L3 of MHco3(ISE) isolate, offspring of moxidectin treated (1/100th dose) replicate line 3, F1 generation	L3	Sheep, Goat, other small ruminants	2021-09-13	United Kingdom	Sheep	Moredun Research Institute	Moredun Research Institute	MHco3(ISE)	MHco3(ISE).MOX3_F1	Moxidectin	F1	gDNA
ERS24830910	6289	Haemonchus contortus	14-13775_postCTL1	MHco3(ISE)_CTL2_F1	Pool of L3 of MHco3(ISE) isolate, offspring of control untreated replicate line 2, F1 generation	L3	Sheep, Goat, other small ruminants	2021-09-13	United Kingdom	Sheep	Moredun Research Institute	Moredun Research Institute	MHco3(ISE)	MHco3(ISE)	None	F1	gDNA
ERS24830914	6289	Haemonchus contortus	15-13766_postIVM1	MHco3(ISE)_IVM3_F1	Pool of L3 of MHco3(ISE) isolate, offspring of ivermectin treated (1/16th dose) replicate line 3, F1 generation	L3	Sheep, Goat, other small ruminants	2021-09-13	United Kingdom	Sheep	Moredun Research Institute	Moredun Research Institute	MHco3(ISE)	MHco3(ISE).IVM3_F1	Ivermectin	F1	gDNA
ERS24830907	6289	Haemonchus contortus	16-11098_F0	MHco3(ISE)_F0	Pool of L3 of parental MHco3(ISE) isolate, F0	L3	Sheep, Goat, other small ruminants	2021-07-01	United Kingdom	Sheep	Moredun Research Institute	Moredun Research Institute	MHco3(ISE)	MHco3(ISE)	None	F0	gDNA
ERS24830918	6289	Haemonchus contortus	2-13934_postMOX2	MHco3(ISE)_MOX1_F2	Pool of L3 of MHco3(ISE).MOX strain, offspring of moxidectin treated (1/25th dose) replicate line 1, F2 generation	L3	Sheep, Goat, other small ruminants	2022-03-07	United Kingdom	Sheep	Moredun Research Institute	Moredun Research Institute	MHco3(ISE)	MHco3(ISE).MOX1_F2	Moxidectin	F2	gDNA
ERS24830931	6289	Haemonchus contortus	2-14036_postCTL3	MHco3(ISE)_CTL3_F3	Pool of L3 of MHco3(ISE) isolate, offspring of control untreated replicate line 3, F3 generation	L3	Sheep, Goat, other small ruminants	2022-09-12	United Kingdom	Sheep	Moredun Research Institute	Moredun Research Institute	MHco3(ISE)	MHco3(ISE)	None	F3	gDNA
ERS24830917	6289	Haemonchus contortus	3-13982_postIVM2	MHco3(ISE)_IVM1_F2	Pool of L3 of MHco3(ISE).IVM strain, offspring of ivermectin treated (1/16th dose) replicate line 1, F2 generation	L3	Sheep, Goat, other small ruminants	2022-03-07	United Kingdom	Sheep	Moredun Research Institute	Moredun Research Institute	MHco3(ISE)	MHco3(ISE).IVM1_F2	Ivermectin	F2	gDNA
ERS24830925	6289	Haemonchus contortus	3-14949_postCTL3	MHco3(ISE)_CTL1_F3	Pool of L3 of MHco3(ISE) isolate, offspring of control untreated replicate line 1, F3 generation	L3	Sheep, Goat, other small ruminants	2022-09-12	United Kingdom	Sheep	Moredun Research Institute	Moredun Research Institute	MHco3(ISE)	MHco3(ISE)	None	F3	gDNA
ERS24830919	6289	Haemonchus contortus	4-13844_postCTL2	MHco3(ISE)_CTL2_F2	Pool of L3 of MHco3(ISE) isolate, offspring of control untreated replicate line 2, F2 generation	L3	Sheep, Goat, other small ruminants	2022-03-07	United Kingdom	Sheep	Moredun Research Institute	Moredun Research Institute	MHco3(ISE)	MHco3(ISE)	None	F2	gDNA
ERS24830932	6289	Haemonchus contortus	4-14907_postIVM3	MHco3(ISE)_IVM3_F3	Pool of L3 of MHco3(ISE).IVM strain, offspring of ivermectin treated (1/10th dose) replicate line 3, F3 generation	L3	Sheep, Goat, other small ruminants	2022-09-12	United Kingdom	Sheep	Moredun Research Institute	Moredun Research Institute	MHco3(ISE)	MHco3(ISE).IVM3_F3	Ivermectin	F3	gDNA
ERS24830921	6289	Haemonchus contortus	5-13918_postMOX2	MHco3(ISE)_MOX2_F2	Pool of L3 of MHco3(ISE).MOX strain, offspring of moxidectin treated (1/25th dose) replicate line 2, F2 generation	L3	Sheep, Goat, other small ruminants	2022-03-07	United Kingdom	Sheep	Moredun Research Institute	Moredun Research Institute	MHco3(ISE)	MHco3(ISE).MOX2_F2	Moxidectin	F2	gDNA
ERS24830929	6289	Haemonchus contortus	5-14916_postIVM3	MHco3(ISE)_IVM2_F3	Pool of L3 of MHco3(ISE).IVM strain, offspring of ivermectin treated (1/10th dose) replicate line 2, F3 generation	L3	Sheep, Goat, other small ruminants	2022-09-12	United Kingdom	Sheep	Moredun Research Institute	Moredun Research Institute	MHco3(ISE)	MHco3(ISE).IVM2_F3	Ivermectin	F3	gDNA
ERS24830920	6289	Haemonchus contortus	6-13911_postIVM2	MHco3(ISE)_IVM2_F2	Pool of L3 of MHco3(ISE).IVM strain, offspring of ivermectin treated (1/16th dose) replicate line 2, F2 generation	L3	Sheep, Goat, other small ruminants	2022-03-07	United Kingdom	Sheep	Moredun Research Institute	Moredun Research Institute	MHco3(ISE)	MHco3(ISE).IVM2_F2	Ivermectin	F2	gDNA
ERS24830926	6289	Haemonchus contortus	6-14917_postIVM3	MHco3(ISE)_IVM1_F3	Pool of L3 of MHco3(ISE).IVM strain, offspring of ivermectin treated (1/10th dose) replicate line 1, F3 generation	L3	Sheep, Goat, other small ruminants	2022-09-12	United Kingdom	Sheep	Moredun Research Institute	Moredun Research Institute	MHco3(ISE)	MHco3(ISE).IVM1_F3	Ivermectin	F3	gDNA
ERS24830922	6289	Haemonchus contortus	7-13989_postCTL2	MHco3(ISE)_CTL3_F2	Pool of L3 of MHco3(ISE) isolate, offspring of control untreated replicate line 3, F2 generation	L3	Sheep, Goat, other small ruminants	2022-03-07	United Kingdom	Sheep	Moredun Research Institute	Moredun Research Institute	MHco3(ISE)	MHco3(ISE)	None	F2	gDNA
ERS24830930	6289	Haemonchus contortus	7-14029_postMOX3	MHco3(ISE)_MOX2_F3	Pool of L3 of MHco3(ISE).MOX strain, offspring of moxidectin treated (1/10th dose) replicate line 2, F3 generation	L3	Sheep, Goat, other small ruminants	2022-09-12	United Kingdom	Sheep	Moredun Research Institute	Moredun Research Institute	MHco3(ISE)	MHco3(ISE).MOX2_F3	Moxidectin	F3	gDNA
ERS24830924	6289	Haemonchus contortus	8-13930_postMOX2	MHco3(ISE)_MOX3_F2	Pool of L3 of MHco3(ISE).MOX strain, offspring of moxidectin treated (1/25th dose) replicate line 3, F2 generation	L3	Sheep, Goat, other small ruminants	2022-03-07	United Kingdom	Sheep	Moredun Research Institute	Moredun Research Institute	MHco3(ISE)	MHco3(ISE).MOX3_F2	Moxidectin	F2	gDNA
ERS24830933	6289	Haemonchus contortus	8-14953_postMOX3	MHco3(ISE)_MOX3_F3	Pool of L3 of MHco3(ISE).MOX strain, offspring of moxidectin treated (1/10th dose) replicate line 3, F3 generation	L3	Sheep, Goat, other small ruminants	2022-09-12	United Kingdom	Sheep	Moredun Research Institute	Moredun Research Institute	MHco3(ISE)	MHco3(ISE).MOX3_F3	Moxidectin	F3	gDNA
ERS24830923	6289	Haemonchus contortus	9-14008_postIVM2	MHco3(ISE)_IVM3_F2	Pool of L3 of MHco3(ISE).IVM strain, offspring of ivermectin treated (1/16th dose) replicate line 3, F2 generation	L3	Sheep, Goat, other small ruminants	2022-03-07	United Kingdom	Sheep	Moredun Research Institute	Moredun Research Institute	MHco3(ISE)	MHco3(ISE).IVM3_F2	Ivermectin	F2	gDNA
ERS24830927	6289	Haemonchus contortus	9-14954_postMOX3	MHco3(ISE)_MOX1_F3	Pool of L3 of MHco3(ISE).MOX strain, offspring of moxidectin treated (1/10th dose) replicate line 1, F3 generation	L3	Sheep, Goat, other small ruminants	2022-09-12	United Kingdom	Sheep	Moredun Research Institute	Moredun Research Institute	MHco3(ISE)	MHco3(ISE).MOX1_F3	Moxidectin	F3	gDNA
ERS24830934	6289	Haemonchus contortus	Sample_1-14954_F_1	MHco3(ISE)_MOX1_F2_AF	Pool of 20 adult females of MHco3(ISE).MOX strain, post moxidectin treatment (1/10th dose) replicate line 1, F2 generation	Adult	Sheep, Goat, other small ruminants	2022-03-07	United Kingdom	Sheep	Moredun Research Institute	Moredun Research Institute	MHco3(ISE)	MHco3(ISE).MOX1_F2	Moxidectin	F2	RNA
ERS24830943	6289	Haemonchus contortus	Sample_10-14907_M_10	MHco3(ISE)_IVM3_F2_AM	Pool of 20 adult males of MHco3(ISE).IVM strain, post ivermectin treatment (1/10th dose) replicate line 3, F2 generation	Adult	Sheep, Goat, other small ruminants	2022-03-07	United Kingdom	Sheep	Moredun Research Institute	Moredun Research Institute	MHco3(ISE)	MHco3(ISE).IVM3_F2	Ivermectin	F2	RNA
ERS24830944	6289	Haemonchus contortus	Sample_11-14036_F_11	MHco3(ISE)_CTL3_F2_AF	Pool of 20 adult females of MHco3(ISE) isolate, control untreated replicate line 3, F2 generation	Adult	Sheep, Goat, other small ruminants	2022-03-07	United Kingdom	Sheep	Moredun Research Institute	Moredun Research Institute	MHco3(ISE)	MHco3(ISE)	None	F2	RNA
ERS24830945	6289	Haemonchus contortus	Sample_12-14036_M_12	MHco3(ISE)_CTL3_F2_AM	Pool of 20 adult males of MHco3(ISE) isolate, control untreated replicate line 3, F2 generation	Adult	Sheep, Goat, other small ruminants	2022-03-07	United Kingdom	Sheep	Moredun Research Institute	Moredun Research Institute	MHco3(ISE)	MHco3(ISE)	None	F2	RNA
ERS24830946	6289	Haemonchus contortus	Sample_13-14949_F_13	MHco3(ISE)_CTL1_F2_AF	Pool of 20 adult females of MHco3(ISE) isolate, control untreated replicate line 1, F2 generation	Adult	Sheep, Goat, other small ruminants	2022-03-07	United Kingdom	Sheep	Moredun Research Institute	Moredun Research Institute	MHco3(ISE)	MHco3(ISE)	None	F2	RNA
ERS24830947	6289	Haemonchus contortus	Sample_14-14949_M_14	MHco3(ISE)_CTL1_F2_AM	Pool of 20 adult males of MHco3(ISE) isolate, control untreated replicate line 1, F2 generation	Adult	Sheep, Goat, other small ruminants	2022-03-07	United Kingdom	Sheep	Moredun Research Institute	Moredun Research Institute	MHco3(ISE)	MHco3(ISE)	None	F2	RNA
ERS24830948	6289	Haemonchus contortus	Sample_15-14953_F_15	MHco3(ISE)_MOX3_F2_AF	Pool of 20 adult females of MHco3(ISE).MOX strain, post moxidectin treatment (1/10th dose) replicate line 3, F2 generation	Adult	Sheep, Goat, other small ruminants	2022-03-07	United Kingdom	Sheep	Moredun Research Institute	Moredun Research Institute	MHco3(ISE)	MHco3(ISE).MOX3_F2	Moxidectin	F2	RNA
ERS24830949	6289	Haemonchus contortus	Sample_16-14953_M_16	MHco3(ISE)_MOX3_F2_AM	Pool of 20 adult males of MHco3(ISE).MOX strain, post moxidectin treatment (1/10th dose) replicate line 3, F2 generation	Adult	Sheep, Goat, other small ruminants	2022-03-07	United Kingdom	Sheep	Moredun Research Institute	Moredun Research Institute	MHco3(ISE)	MHco3(ISE).MOX3_F2	Moxidectin	F2	RNA
ERS24830950	6289	Haemonchus contortus	Sample_17-14917_F_17	MHco3(ISE)_IVM1_F2_AF	Pool of 20 adult females of MHco3(ISE).IVM strain, post ivermectin treatment (1/10th dose) replicate line 1, F2 generation	Adult	Sheep, Goat, other small ruminants	2022-03-07	United Kingdom	Sheep	Moredun Research Institute	Moredun Research Institute	MHco3(ISE)	MHco3(ISE).IVM1_F2	Ivermectin	F2	RNA
ERS24830951	6289	Haemonchus contortus	Sample_18-14917_M_18	MHco3(ISE)_IVM1_F2_AM	Pool of 20 adult males of MHco3(ISE).IVM strain, post ivermectin treatment (1/10th dose) replicate line 1, F2 generation	Adult	Sheep, Goat, other small ruminants	2022-03-07	United Kingdom	Sheep	Moredun Research Institute	Moredun Research Institute	MHco3(ISE)	MHco3(ISE).IVM1_F2	Ivermectin	F2	RNA
ERS24830935	6289	Haemonchus contortus	Sample_2-14954_M_2	MHco3(ISE)_MOX1_F2_AM	Pool of 20 adult males of MHco3(ISE) isolate, moxidectin-selected-strain, post moxidectin treatment (1/10th dose) replicate line 1, F2 generation	Adult	Sheep, Goat, other small ruminants	2022-03-07	United Kingdom	Sheep	Moredun Research Institute	Moredun Research Institute	MHco3(ISE)	MHco3(ISE).MOX1_F2	Moxidectin	F2	RNA
ERS24830936	6289	Haemonchus contortus	Sample_3-14916_F_3	MHco3(ISE)_IVM2_F2_AF	Pool of 20 adult females of MHco3(ISE).IVM strain, post ivermectin treatment (1/10th dose) replicate line 2, F2 generation	Adult	Sheep, Goat, other small ruminants	2022-03-07	United Kingdom	Sheep	Moredun Research Institute	Moredun Research Institute	MHco3(ISE)	MHco3(ISE).IVM2_F2	Ivermectin	F2	RNA
ERS24830937	6289	Haemonchus contortus	Sample_4-14916_M_4	MHco3(ISE)_IVM2_F2_AM	Pool of 20 adult males of MHco3(ISE).IVM strain, post ivermectin treatment (1/10th dose) replicate line 2, F2 generation	Adult	Sheep, Goat, other small ruminants	2022-03-07	United Kingdom	Sheep	Moredun Research Institute	Moredun Research Institute	MHco3(ISE)	MHco3(ISE).IVM2_F2	Ivermectin	F2	RNA
ERS24830938	6289	Haemonchus contortus	Sample_5-14031_F_5	MHco3(ISE)_CTL2_F2_AF	Pool of 20 adult females of MHco3(ISE) isolate, control untreated replicate line 3, F2 generation	Adult	Sheep, Goat, other small ruminants	2022-03-07	United Kingdom	Sheep	Moredun Research Institute	Moredun Research Institute	MHco3(ISE)	MHco3(ISE)	None	F2	RNA
ERS24830939	6289	Haemonchus contortus	Sample_6-14031_M_6	MHco3(ISE)_CTL2_F2_AM	Pool of 20 adult males of MHco3(ISE) isolate, control untreated replicate line 3, F2 generation	Adult	Sheep, Goat, other small ruminants	2022-03-07	United Kingdom	Sheep	Moredun Research Institute	Moredun Research Institute	MHco3(ISE)	MHco3(ISE)	None	F2	RNA
ERS24830940	6289	Haemonchus contortus	Sample_7-14029_F_7	MHco3(ISE)_MOX2_F2_AF	Pool of 20 adult females of MHco3(ISE).MOX strain, post moxidectin treatment (1/10th dose) replicate line 2, F2 generation	Adult	Sheep, Goat, other small ruminants	2022-03-07	United Kingdom	Sheep	Moredun Research Institute	Moredun Research Institute	MHco3(ISE)	MHco3(ISE).MOX2_F2	Moxidectin	F2	RNA
ERS24830941	6289	Haemonchus contortus	Sample_8-14029_M_8	MHco3(ISE)_MOX2_F2_AM	Pool of 20 adult males of MHco3(ISE).MOX strain, post moxidectin treatment (1/10th dose) replicate line 2, F2 generation	Adult	Sheep, Goat, other small ruminants	2022-03-07	United Kingdom	Sheep	Moredun Research Institute	Moredun Research Institute	MHco3(ISE)	MHco3(ISE).MOX2_F2	Moxidectin	F2	RNA
ERS24830942	6289	Haemonchus contortus	Sample_9-14907_F_9	MHco3(ISE)_IVM3_F2_AF	Pool of 20 adult females of MHco3(ISE).IVM strain, post ivermectin treatment (1/10th dose) replicate line 3, F2 generation	Adult	Sheep, Goat, other small ruminants	2022-03-07	United Kingdom	Sheep	Moredun Research Institute	Moredun Research Institute	MHco3(ISE)	MHco3(ISE).IVM3_F2	Ivermectin	F2	RNA
