# Supplementary material for: Analyses of emerging macrocyclic lactone resistance: Speed and signature of ivermectin and moxidectin selection and evidence of a shared genetic locus
Source: PLoS Pathog. 2025 Oct 6;21(10):e1013578. doi: 10.1371/journal.ppat.1013578 (PMC12517496; doi:10.1371/journal.ppat.1013578)
Supplement: S2 Table — (XLSX) [file ppat.1013578.s011.xlsx]

## Sheet: S2 Table
S2 Table. Sample data for ENA
FileType	fastq	Read submission file type
sample	study	instrument_model	library_name	library_source	library_selection	library_strategy	library_layout	forward_file_name	forward_file_md5	reverse_file_name	reverse_file_md5
ERS24830934	PRJEB88928	Illumina NovaSeq 6000	MHco3(ISE)_MOX1_F2_AF	TRANSCRIPTOMIC	Oligo-dT	RNA-Seq	PAIRED	1-14954_F_1_CGCACATTAC-TGGAACGTAG_L002_R1_001.fastq.gz	964518c22ee42d8eb297a4f049ed78b1	1-14954_F_1_CGCACATTAC-TGGAACGTAG_L002_R2_001.fastq.gz	d517a26b0b7a6737989852278ff306c5
ERS24830935	PRJEB88928	Illumina NovaSeq 6000	MHco3(ISE)_MOX1_F2_AM	TRANSCRIPTOMIC	Oligo-dT	RNA-Seq	PAIRED	2-14954_M_2_ATCTAACCTG-CCTGTGGTTC_L002_R1_001.fastq.gz	3b5d1f25c7954716f20bcec2a3172343	2-14954_M_2_ATCTAACCTG-CCTGTGGTTC_L002_R2_001.fastq.gz	16177b95b0368afe0b2f43143f3386b7
ERS24830936	PRJEB88928	Illumina NovaSeq 6000	MHco3(ISE)_IVM2_F2_AF	TRANSCRIPTOMIC	Oligo-dT	RNA-Seq	PAIRED	3-14916_F_3_GCGACAATAT-ATTCGTACGG_L002_R1_001.fastq.gz	bace19e0782a8c3142b89232b969a233	3-14916_F_3_GCGACAATAT-ATTCGTACGG_L002_R2_001.fastq.gz	12b6dadf7c33daecdab5b8bcc6fafee6
ERS24830937	PRJEB88928	Illumina NovaSeq 6000	MHco3(ISE)_IVM2_F2_AM	TRANSCRIPTOMIC	Oligo-dT	RNA-Seq	PAIRED	4-14916_M_4_TTGCCGTATC-ACATTAGCGG_L002_R1_001.fastq.gz	70664def47a16ce1006fb9aa354e3336	4-14916_M_4_TTGCCGTATC-ACATTAGCGG_L002_R2_001.fastq.gz	04d03b41a2d3743f8ef3ec1f49fadb37
ERS24830938	PRJEB88928	Illumina NovaSeq 6000	MHco3(ISE)_CTL2_F2_AF	TRANSCRIPTOMIC	Oligo-dT	RNA-Seq	PAIRED	5-14031_F_5_GATCCACTTA-GTGTTCTGTT_L002_R1_001.fastq.gz	87074fae7f7ec6bf59ba7f1a213e4c84	5-14031_F_5_GATCCACTTA-GTGTTCTGTT_L002_R2_001.fastq.gz	d8fb62acaf565b258fb1fb76605f6763
ERS24830939	PRJEB88928	Illumina NovaSeq 6000	MHco3(ISE)_CTL2_F2_AM	TRANSCRIPTOMIC	Oligo-dT	RNA-Seq	PAIRED	6-14031_M_6_TCCGAGATGC-TGTCACCTTA_L002_R1_001.fastq.gz	b1e19327aa544073e7fd9ba25e868902	6-14031_M_6_TCCGAGATGC-TGTCACCTTA_L002_R2_001.fastq.gz	2b90ae39d85dd4e0c18f8ff34d7cebb6
ERS24830940	PRJEB88928	Illumina NovaSeq 6000	MHco3(ISE)_MOX2_F2_AF	TRANSCRIPTOMIC	Oligo-dT	RNA-Seq	PAIRED	7-14029_F_7_ATAGAGTTCG-GCATAACGGC_L002_R1_001.fastq.gz	f0a34f865f900d3ed16d1ef53a126882	7-14029_F_7_ATAGAGTTCG-GCATAACGGC_L002_R2_001.fastq.gz	d4705db842a0a6f40161ad193baaa870
ERS24830941	PRJEB88928	Illumina NovaSeq 6000	MHco3(ISE)_MOX2_F2_AM	TRANSCRIPTOMIC	Oligo-dT	RNA-Seq	PAIRED	8-14029_M_8_GCATTCCTTC-GAGCCTGCTT_L002_R1_001.fastq.gz	7eb2c595d29423e1abc4e39f693beb1b	8-14029_M_8_GCATTCCTTC-GAGCCTGCTT_L002_R2_001.fastq.gz	97aff92d292edb1dedda2e3d989696e2
ERS24830942	PRJEB88928	Illumina NovaSeq 6000	MHco3(ISE)_IVM3_F2_AF	TRANSCRIPTOMIC	Oligo-dT	RNA-Seq	PAIRED	9-14907_F_9_AATCGTGCGG-GTTCAGTAGA_L002_R1_001.fastq.gz	4db726d4ed900a51e07561cae981e568	9-14907_F_9_AATCGTGCGG-GTTCAGTAGA_L002_R2_001.fastq.gz	0ce3c0c9316b4d74f365fc45ef94de36
ERS24830943	PRJEB88928	Illumina NovaSeq 6000	MHco3(ISE)_IVM3_F2_AM	TRANSCRIPTOMIC	Oligo-dT	RNA-Seq	PAIRED	10-14907_M_10_TACCGGAGCA-CTTAGCAGGC_L002_R1_001.fastq.gz	a3bd6f9d72b9b1c8aee74feb08e5295d	10-14907_M_10_TACCGGAGCA-CTTAGCAGGC_L002_R2_001.fastq.gz	99d8dfeb8656cc9434e138bf44b3d124
ERS24830944	PRJEB88928	Illumina NovaSeq 6000	MHco3(ISE)_CTL3_F2_AF	TRANSCRIPTOMIC	Oligo-dT	RNA-Seq	PAIRED	11-14036_F_11_AGCACCAGTC-CTCGTGTAGC_L002_R1_001.fastq.gz	273072f9ae593c722ef60b2d9d2d9179	11-14036_F_11_AGCACCAGTC-CTCGTGTAGC_L002_R2_001.fastq.gz	e4724a6d3cd7223329e2697e3004e9c6
ERS24830945	PRJEB88928	Illumina NovaSeq 6000	MHco3(ISE)_CTL3_F2_AM	TRANSCRIPTOMIC	Oligo-dT	RNA-Seq	PAIRED	12-14036_M_12_TACCTAGACT-GCATTCGAAT_L002_R1_001.fastq.gz	9e8af993dff7324b9c4dd30b7755e6d1	12-14036_M_12_TACCTAGACT-GCATTCGAAT_L002_R2_001.fastq.gz	a564a459377992014876525ffb3cf26f
ERS24830946	PRJEB88928	Illumina NovaSeq 6000	MHco3(ISE)_CTL1_F2_AF	TRANSCRIPTOMIC	Oligo-dT	RNA-Seq	PAIRED	13-14949_F_13_CAGACTGCAG-ACCGGCCTTA_L002_R1_001.fastq.gz	cfeae268332281d94b0ef49114ef42b0	13-14949_F_13_CAGACTGCAG-ACCGGCCTTA_L002_R2_001.fastq.gz	c6de05b1c9b0d54af99216bb93ba1616
ERS24830947	PRJEB88928	Illumina NovaSeq 6000	MHco3(ISE)_CTL1_F2_AM	TRANSCRIPTOMIC	Oligo-dT	RNA-Seq	PAIRED	14-14949_M_14_GTTAGTGCCT-CTGCATAGCA_L002_R1_001.fastq.gz	9deda10998ec57f288a21b2d1aa93ed2	14-14949_M_14_GTTAGTGCCT-CTGCATAGCA_L002_R2_001.fastq.gz	826c237e40261b5b4e6737ad8822f170
ERS24830948	PRJEB88928	Illumina NovaSeq 6000	MHco3(ISE)_MOX3_F2_AF	TRANSCRIPTOMIC	Oligo-dT	RNA-Seq	PAIRED	15-14953_F_15_CGCAATAAGA-CCTACAGCGT_L002_R1_001.fastq.gz	e32efd3a337accb53a3a1cd9d4580b13	15-14953_F_15_CGCAATAAGA-CCTACAGCGT_L002_R2_001.fastq.gz	6f7245f31ee8bf99500bfb0a778bffb2
ERS24830949	PRJEB88928	Illumina NovaSeq 6000	MHco3(ISE)_MOX3_F2_AM	TRANSCRIPTOMIC	Oligo-dT	RNA-Seq	PAIRED	16-14953_M_16_TCGGTCTGTT-TGGTTGGTAC_L002_R1_001.fastq.gz	9127c1747081972f476cb072dc4b3428	16-14953_M_16_TCGGTCTGTT-TGGTTGGTAC_L002_R2_001.fastq.gz	17d71419c397b89e86dd92995f0965a0
ERS24830950	PRJEB88928	Illumina NovaSeq 6000	MHco3(ISE)_IVM1_F2_AF	TRANSCRIPTOMIC	Oligo-dT	RNA-Seq	PAIRED	17-14917_F_17_CTAGACGAGC-GAGGATGGAT_L002_R1_001.fastq.gz	5b89b6e3239b838ad13cfd3da75dae1f	17-14917_F_17_CTAGACGAGC-GAGGATGGAT_L002_R2_001.fastq.gz	524714b73a2099f8976b1dc5e3fc2619
ERS24830951	PRJEB88928	Illumina NovaSeq 6000	MHco3(ISE)_IVM1_F2_AM	TRANSCRIPTOMIC	Oligo-dT	RNA-Seq	PAIRED	18-14917_M_18_GTAATACTCG-CTCACGAATC_L002_R1_001.fastq.gz	07178233a17505188463071ca9472906	18-14917_M_18_GTAATACTCG-CTCACGAATC_L002_R2_001.fastq.gz	5ead91e915464e7859e61e1e07f0be42
ERS24830916	PRJEB88928	Illumina NovaSeq 6000	MHco3(ISE)_CTL1_F2	GENOMIC	unspecified	WGS	PAIRED	1-13981_postCTL2_L002_R1.fastq.gz	80a15b21092c9162768c78fd40faf111	1-13981_postCTL2_L002_R2.fastq.gz	7d73b1c8a31c55a1e9241096ad981f40
ERS24830928	PRJEB88928	Illumina NovaSeq 6000	MHco3(ISE)_CTL2_F3	GENOMIC	unspecified	WGS	PAIRED	1-14031_postCTL3_L001_R1.fastq.gz	88e5969e9f9d8d2bdd29dc29ac7cdd26	1-14031_postCTL3_L001_R2.fastq.gz	a69f02bb004dc40dcf68ee791b67551c
ERS24830918	PRJEB88928	Illumina NovaSeq 6000	MHco3(ISE)_MOX1_F2	GENOMIC	unspecified	WGS	PAIRED	2-13934_postMOX2_L002_R1.fastq.gz	66208e789091e74acffc9bcbd27d08ad	2-13934_postMOX2_L002_R2.fastq.gz	78dde9e1da0d59655540c428922ff2a9
ERS24830931	PRJEB88928	Illumina NovaSeq 6000	MHco3(ISE)_CTL3_F3	GENOMIC	unspecified	WGS	PAIRED	2-14036_postCTL3_L001_R1.fastq.gz	e969e28a827a3be349057959dfde0ed9	2-14036_postCTL3_L001_R2.fastq.gz	b8b512a933e638565f3561f7a691a3b7
ERS24830917	PRJEB88928	Illumina NovaSeq 6000	MHco3(ISE)_IVM1_F2	GENOMIC	unspecified	WGS	PAIRED	3-13982_postIVM2_L002_R1.fastq.gz	da40d5ab848d8ebae13bf3e25ac9b612	3-13982_postIVM2_L002_R2.fastq.gz	9789608ee71a97fdcefd3a1ed31781bc
ERS24830925	PRJEB88928	Illumina NovaSeq 6000	MHco3(ISE)_CTL1_F3	GENOMIC	unspecified	WGS	PAIRED	3-14949_postCTL3_L001_R1.fastq.gz	324a0c87c63be114a04440127ba5f99f	3-14949_postCTL3_L001_R2.fastq.gz	fcdeb7e241fbb6a1a5adac18f28e2d79
ERS24830919	PRJEB88928	Illumina NovaSeq 6000	MHco3(ISE)_CTL2_F2	GENOMIC	unspecified	WGS	PAIRED	4-13844_postCTL2_L002_R1.fastq.gz	38b0a1d2eb1d0e23fdd1036edf1faff8	4-13844_postCTL2_L002_R2.fastq.gz	a9e57d1576f2af134e25b98cec22c169
ERS24830932	PRJEB88928	Illumina NovaSeq 6000	MHco3(ISE)_IVM3_F3	GENOMIC	unspecified	WGS	PAIRED	4-14907_postIVM3_L001_R1.fastq.gz	138a63c6a9b666f7e89685f5838c006e	4-14907_postIVM3_L001_R2.fastq.gz	ce7e69a9a1ae7b4eeba496407fbfbd4d
ERS24830921	PRJEB88928	Illumina NovaSeq 6000	MHco3(ISE)_MOX2_F2	GENOMIC	unspecified	WGS	PAIRED	5-13918_postMOX2_L002_R1.fastq.gz	6281e1c2727849a7fdfedc90880c89d5	5-13918_postMOX2_L002_R2.fastq.gz	a7491f6b3817e85e9bd6567346e406d4
ERS24830929	PRJEB88928	Illumina NovaSeq 6000	MHco3(ISE)_IVM2_F3	GENOMIC	unspecified	WGS	PAIRED	5-14916_postIVM3_L001_R1.fastq.gz	92580e463f2883a13973099d5c180c11	5-14916_postIVM3_L001_R2.fastq.gz	72893462bb743f1cc45e5c677a3f52c6
ERS24830920	PRJEB88928	Illumina NovaSeq 6000	MHco3(ISE)_IVM2_F2	GENOMIC	unspecified	WGS	PAIRED	6-13911_postIVM2_L002_R1.fastq.gz	ce477840d06a6fad70f6a7a4222e9c08	6-13911_postIVM2_L002_R2.fastq.gz	fee0318afc9228773037c5cfffc979b9
ERS24830926	PRJEB88928	Illumina NovaSeq 6000	MHco3(ISE)_IVM1_F3	GENOMIC	unspecified	WGS	PAIRED	6-14917_postIVM3_L001_R1.fastq.gz	b0e850072a10a460245b966c98d19612	6-14917_postIVM3_L001_R2.fastq.gz	8130ba5fad1fa09a6066459e32ff1a0b
ERS24830922	PRJEB88928	Illumina NovaSeq 6000	MHco3(ISE)_CTL3_F2	GENOMIC	unspecified	WGS	PAIRED	7-13989_postCTL2_L002_R1.fastq.gz	5125e5f2b6fe17903c3f0ae2dce89f3f	7-13989_postCTL2_L002_R2.fastq.gz	d18e8c0d0610c9d2e8d9a5a131d646ff
ERS24830930	PRJEB88928	Illumina NovaSeq 6000	MHco3(ISE)_MOX2_F3	GENOMIC	unspecified	WGS	PAIRED	7-14029_postMOX3_L001_R1.fastq.gz	48b627b040703d3b965e521f16dded15	7-14029_postMOX3_L001_R2.fastq.gz	d0e6e6fe4a7a288ecaf9ab697c4feef6
ERS24830924	PRJEB88928	Illumina NovaSeq 6000	MHco3(ISE)_MOX3_F2	GENOMIC	unspecified	WGS	PAIRED	8-13930_postMOX2_L002_R1.fastq.gz	4d1d76830c0134944624c3d13dc5827f	8-13930_postMOX2_L002_R2.fastq.gz	1dc7e53563ba4a3993c8d2720cb7fdf8
ERS24830933	PRJEB88928	Illumina NovaSeq 6000	MHco3(ISE)_MOX3_F3	GENOMIC	unspecified	WGS	PAIRED	8-14953_postMOX3_L001_R1.fastq.gz	0788e5753951c11a75ffa4067f99df33	8-14953_postMOX3_L001_R2.fastq.gz	85b7cd48a044fc51a7adc3baa797958b
ERS24830923	PRJEB88928	Illumina NovaSeq 6000	MHco3(ISE)_IVM3_F2	GENOMIC	unspecified	WGS	PAIRED	9-14008_postIVM2_L002_R1.fastq.gz	44a8bfd1ec5d60ef742130b99f6e8340	9-14008_postIVM2_L002_R2.fastq.gz	c529fe13681b8f6ea980e8ef83c25b9f
ERS24830927	PRJEB88928	Illumina NovaSeq 6000	MHco3(ISE)_MOX1_F3	GENOMIC	unspecified	WGS	PAIRED	9-14954_postMOX3_L001_R1.fastq.gz	035778625a0ff3023f13911260f5bed5	9-14954_postMOX3_L001_R2.fastq.gz	1e7a93efe1ab40fb35e6ecd571b77575
ERS24830908	PRJEB88928	Illumina NovaSeq 6000	MHco3(ISE)_CTL1_F1	GENOMIC	unspecified	WGS	PAIRED	10-13796_CTL1_L001_R1.fastq.gz	de1f3673ecb21449b60d59cf2eb684bd	10-13796_CTL1_L001_R2.fastq.gz	e3d40c0c88aea348470db0cf7a401f3a
ERS24830909	PRJEB88928	Illumina NovaSeq 6000	MHco3(ISE)_MOX1_F1	GENOMIC	unspecified	WGS	PAIRED	11-13740_MOX1_L001_R1.fastq.gz	f0f084b13b2f67e52542b7c3c791e2d4	11-13740_MOX1_L001_R2.fastq.gz	c4266fff18b14d33dce7ffd86f428eaa
ERS24830911	PRJEB88928	Illumina NovaSeq 6000	MHco3(ISE)_IVM2_F1	GENOMIC	unspecified	WGS	PAIRED	12-13788_postIVM1_L002_R1.fastq.gz	f4f7ab166895f0e9062199b023b99085	12-13788_postIVM1_L002_R2.fastq.gz	22daa84cc3331e98477cba21da25e95a
ERS24830913	PRJEB88928	Illumina NovaSeq 6000	MHco3(ISE)_CTL3_F1	GENOMIC	unspecified	WGS	PAIRED	13-13804_postCTL1_L002_R1.fastq.gz	6fa1f65e82bc76be5e7d096dbcde7ed4	13-13804_postCTL1_L002_R2.fastq.gz	78dc7a4b5d3721a5e41ce51160d922e7
ERS24830912	PRJEB88928	Illumina NovaSeq 6000	MHco3(ISE)_MOX2_F1	GENOMIC	unspecified	WGS	PAIRED	13-13807_postMOX1_L001_R1.fastq.gz	b9e3bb5de167a9736d0fe5938c6ca4d0	13-13807_postMOX1_L001_R2.fastq.gz	0840ae2d5ddac3f4c9c850c89987c763
ERS24830915	PRJEB88928	Illumina NovaSeq 6000	MHco3(ISE)_MOX3_F1	GENOMIC	unspecified	WGS	PAIRED	14-13723_postMOX1_L002_R1.fastq.gz	dc25cd31af53df245ee0b04676555ad0	14-13723_postMOX1_L002_R2.fastq.gz	662c4b40f63d9aa14f201b1185004be9
ERS24830910	PRJEB88928	Illumina NovaSeq 6000	MHco3(ISE)_CTL2_F1	GENOMIC	unspecified	WGS	PAIRED	14-13775_postCTL1_L001_R1.fastq.gz	f5b4399560143b14e7caa2f57a634e6a	14-13775_postCTL1_L001_R2.fastq.gz	5838abee7349f0833b9884035bfad985
ERS24830914	PRJEB88928	Illumina NovaSeq 6000	MHco3(ISE)_IVM3_F1	GENOMIC	unspecified	WGS	PAIRED	15-13766_postIVM1_L002_R1.fastq.gz	7c571d3bd4d5cd89c6eddf888b839466	15-13766_postIVM1_L002_R2.fastq.gz	87530bca8cff78295c151505dbf6be43
ERS24830907	PRJEB88928	Illumina NovaSeq 6000	MHco3(ISE)_F0	GENOMIC	unspecified	WGS	PAIRED	16-11098_F0_L002_R1.fastq.gz	f624c4e2c926c6011399a3d9d3daeb55	16-11098_F0_L002_R2.fastq.gz	f77f74d02d46c9e432c5943450404e55
