# Supplementary material for: Analyses of emerging macrocyclic lactone resistance: Speed and signature of ivermectin and moxidectin selection and evidence of a shared genetic locus
Source: PLoS Pathog. 2025 Oct 6;21(10):e1013578. doi: 10.1371/journal.ppat.1013578 (PMC12517496; doi:10.1371/journal.ppat.1013578)
Supplement: S3 Table — (XLSX) [file ppat.1013578.s012.xlsx]

## Sheet: S3 Table
S3 Table. Larval development assays on thiabendazole and tetramisole plates.
Drug	Line	Pre-treatment ED50	Post-treatment ED50	Pre-treatment RR	Post-treatment RR
Thiabendazole	CTL1	0.0052	0.0059	-	-
Thiabendazole	CTL2	0.0046	0.0024	-	-
Thiabendazole	CTL3	0.0077*	0.0096	-	-
Thiabendazole	IVM1	0.0047	0.0033	0.91	0.55
Thiabendazole	IVM2	0.0057*	0.0062*	1.23	2.58
Thiabendazole	IVM3	0.005	0.0055	0.65	0.58
Thiabendazole	MOX1	0.0065	0.0066	1.26	1.12
Thiabendazole	MOX2	0.0056	0.0062*	1.22	2.57
Thiabendazole	MOX3	0.0057*	0.005	0.74	0.52
Tetramisole	CTL1	1.63	1.33	-	-
Tetramisole	CTL2	0.9	0.65	-	-
Tetramisole	CTL3	1.52*	1.31	-	-
Tetramisole	IVM1	1.77	1.24	1.09	0.93
Tetramisole	IVM2	1.98	0.76	2.2	1.18
Tetramisole	IVM3	1.72	1.89	1.13	1.44
Tetramisole	MOX1	1.32	1.29	0.81	0.97
Tetramisole	MOX2	1.91	0.44	2.12	0.68
Tetramisole	MOX3	1.65*	2.96	1.09	2.25
*ED50 not significant at P<0.05
