# Supplementary material for: Analyses of emerging macrocyclic lactone resistance: Speed and signature of ivermectin and moxidectin selection and evidence of a shared genetic locus
Source: PLoS Pathog. 2025 Oct 6;21(10):e1013578. doi: 10.1371/journal.ppat.1013578 (PMC12517496; doi:10.1371/journal.ppat.1013578)
Supplement: S4 Table — (XLSX) [file ppat.1013578.s013.xlsx]

## Sheet: S4 Table
S4 Table. Negative and significant SNPs from allele frequency model
Comparison	Chromosome	Position	Slope (m1.coef)	NegLogP	Pval_corrected	Log10Pval_corrected	Is.significant	Notes
Mox_Ctl	chr5	33387923	-1.11803	15.1854	5.89799e-10	9.2293	TRUE	In intron 2 of the gene HCON_00152680, an SCP domain containing protein
Mox_Ctl	chr5	33387958	-1.11803	15.1854	5.89799e-10	9.2293	TRUE	In intron 2 of the gene HCON_00152680, an SCP domain containing protein
Mox_Ctl	chr5	35523631	-0.738944	15.3919	3.66605e-10	9.4358	TRUE	In intron 1 of the gene HCON_00153800, a homolog of odr-2. This gene has two different length isoforms which have a differing intron 1 length. The SNP is present in both.
Mox_Ctl	chr5	37381476	-0.559017	285.997	9.09437e-281	280.041	TRUE	In intron 2 of the gene HCON_00155280, a CHK domain-containing protein. A second gene, HCON_00155290, a protein kinase domain-containing protein is coded in the opposite strand and also contains this SNP in it's intron 2.
Mox_Ctl	chr5	39135563	-0.559017	79.7908	1.46297e-74	73.8348	TRUE	Lies in the single exon of the gene HCON_00156540, and Ice nucleation protein
Mox_Ctl	chr5	39135577	-0.559017	79.7908	1.46297e-74	73.8348	TRUE	Lies in the single exon of the gene HCON_00156540, and Ice nucleation protein
Mox_Ctl	chr5	39559227	-0.636096	14.7609	1.56739e-09	8.80482	TRUE	Lies in an intergenic region. The nearest gene is ~5kb distant.
Mox_Ctl	chr5	44017946	-0.558899	15.9795	9.47582e-11	10.0234	TRUE	In intron 17 of the gene HCON_00160300, a DH domain-containing protein.
Ivm_Ctl	chr5	33856861	-0.568552	16.4874	2.52315e-11	10.5981	TRUE	In intron 9, in a highly repetitive region of the gene HCON_00193060, a Recep_L_domain domain-containing protein.
Ivm_Ctl	chr5	44581709	-0.568552	18.216	4.71327e-13	12.3267	TRUE	In the last intron (6) of the gene HCON_00160810, a polyprenol reductase
Sel_Ctl	chr5	32689143	-0.565325	14.8089	1.39124e-09	8.8566	TRUE	Approximately 500 bp upstream of the gene HCON_00152170, an SCP domain-containing protein
Sel_Ctl	chr5	39559441	-0.522869	15.9471	1.01204e-10	9.9948	TRUE	Lies in an intergenic region. The nearest gene is ~5.3kb distant.
Sel_Ctl	chr5	44581709	-0.565325	16.8587	1.24042e-11	10.9064	TRUE	In the last intron (6) of the gene HCON_00160810, a polyprenol reductase
