# Supplementary material for: Analyses of emerging macrocyclic lactone resistance: Speed and signature of ivermectin and moxidectin selection and evidence of a shared genetic locus
Source: PLoS Pathog. 2025 Oct 6;21(10):e1013578. doi: 10.1371/journal.ppat.1013578 (PMC12517496; doi:10.1371/journal.ppat.1013578)
Supplement: S5 Table — C. elegans homologues and Interpro domains are listed. (XLSX) [file ppat.1013578.s014.xlsx]

## Sheet: Sheet1
S5 Table. Differentially expressed genes in IVM and MOX selected male and female adults versus controls - C. elegans homologues and Interpro domains
Gene stable ID	C. elegans homologue	InterPro short description	InterPro ID
HCON_00152530		CAP_sf	IPR035940
HCON_00152750		CAP_sf	IPR035940
HCON_00152760		CAP_sf	IPR035940
HCON_00155240	E02C12.12	Kinase-like_dom_sf	IPR011009
	E02C12.8	Dhs-27	IPR012877
		CHK_kinase-like	IPR015897
HCON_00155380		Kinase-like_dom_sf	IPR011009
		Dhs-27	IPR012877
		CHK_kinase-like	IPR015897
HCON_00155465
HCON_00155640	mrpl-4	Ribosomal_uL4	IPR002136
		Ribosomal_uL4-like	IPR013005
		Ribosomal_uL4_dom_sf	IPR023574
HCON_00155770	F25H9.7	SDHAF3/Sdh7	IPR008381
HCON_00156060	faah-6	Amidase_dom	IPR023631
		AS_sf	IPR036928
HCON_00158150
HCON_00158160
